# Supplementary material for: Cultural influences on social feedback processing of character traits
Source: Front Hum Neurosci. 2014 Apr 4;8:192. doi: 10.3389/fnhum.2014.00192 (PMC3983486; doi:10.3389/fnhum.2014.00192)
Supplement: Supplementary file 1 [file Presentation1.ZIP]

Archive with 4 entries (4 files):
- supplementary figure 3.TIF
- supplementary table 1.pdf
- supplementary figure 1.TIF
- supplementary figure 2.TIF
